# Supplementary material for: Pseudomonas aeruginosa PAO1 Is Attracted to Bovine Bile in a Novel, Cystic Fibrosis-Derived Bronchial Epithelial Cell Model
Source: Microorganisms. 2022 Mar 26;10(4):716. doi: 10.3390/microorganisms10040716 (PMC9032244; doi:10.3390/microorganisms10040716)
Supplement: Supplementary file 1 [file microorganisms-10-00716-s001.zip]

Archive with 1 entries (1 files):
- microorganisms-1612321-SI.pdf
